# Supplementary material for: Perspectives on Work in the Continuing Care Sector during and after the COVID-19 Pandemic: A Mixed-Method Design
Source: J Nurs Manag. 2024 Apr 18;2024:7187263. doi: 10.1155/2024/7187263 (PMC11919170; doi:10.1155/2024/7187263)
Supplement: Supplementary Materials — The Supplementary Materials that are referenced in the study include: Appendix A: semistructured interview-focus group guide. Appendix B: online cross-sectional survey instrument. Appendix C: job attribute justifications. Appendix D: Table A1 results where the researcher (DR) compared the demographic characteristics of those included in the regression analysis to those who were excluded. [file 7187263.f1.zip]

Archive with 4 entries (4 files):
- Appendix A - Focus Group Guide.docx
- Appendix B - Survey.docx
- Appendix C - Attribute Justifications.docx
- Appendix D - Table A1.docx
